# Supplementary material for: Tail Wags the Dog? Functional Gene Classes Driving Genome-Wide GC Content in Plasmodium spp
Source: Genome Biol Evol. 2019 Jan 23;11(2):497–507. doi: 10.1093/gbe/evz015 (PMC6385630; doi:10.1093/gbe/evz015)
Supplement: Supplementary Data [file evz015_supp.zip]

Archive with 2 entries (2 files):
- Supplementary_Files.tar.gz
- Supporting information legends.docx
